# Supplementary material for: 2,4-Dichlorophenoxyacetic Acid in the Gas and Crystal Phases and Its Intercalation in Montmorillonite—An Experimental and Theoretical Study
Source: Molecules. 2025 Jan 17;30(2):367. doi: 10.3390/molecules30020367 (PMC11768003; doi:10.3390/molecules30020367)
Supplement: Supplementary file 1 [file molecules-30-00367-s001.zip]

Archive with 1 entries (1 files):
- molecules-3337973-supplementary.pdf
